# Supplementary material for: Pervasive polygenicity of complex traits inflates false positive rates in transcriptome-wide association studies
Source: bioRxiv. 2024 Nov 15:2023.10.17.562831. Originally published 2023 Oct 20. Preprint. [Version 2] doi: 10.1101/2023.10.17.562831 (PMC10614931; doi:10.1101/2023.10.17.562831)
Supplement: Supplement 2 [file media-2.xlsx]

## Sheet: T2D
gene

## Sheet: SCZ
gene

## Sheet: CKD
gene
